# Supplementary material for: 2-De­oxy-2,3-O-isopropyl­idene-2,4-di-C-methyl-β-l-arabinose
Source: Acta Crystallogr Sect E Struct Rep Online. 2009 Feb 21;65(Pt 3):o570. doi: 10.1107/S1600536809005777 (PMC2968580; doi:10.1107/S1600536809005777)
Supplement: Supplementary file 1 [file e-65-0o570-sup1.cif]

##############################################################################
###                                                                        ###
###        Electronic paper (Acta Crystallographica Section E)             ###
###                                                                        ###
##############################################################################
#                                                                            #
# This CIF contains the data in a paper accepted for publication in Acta     #
# Crystallographica Section E. It conforms to the requirements of Notes      #
# for Authors for Section E, and has been peer reviewed under the auspices   #
# of the IUCr Commission on Journals.                                        #
#                                                                            #
# Full details of the Crystallographic Information File format               #
# are given in the paper "The Crystallographic Information File (CIF):       #
# a New Standard Archive File for Crystallography" by S. R. Hall, F. H.      #
# Allen and I. D. Brown [Acta Cryst. (1991), A47, 655-685].                  #
#                                                                            #
# The current version of the core CIF dictionary is obtainable from          #
# ftp://ftp.iucr.org/pub/cif_core.dic. The current version number is 2.4.    #
#                                                                            #
# Software is freely available for graphical display of the structure(s) in  #
# this CIF.  For information consult the CIF home page http://www.iucr.org/  #
# cif/home.html                                                              #
#                                                                            #
# This file may be used for bona fide research purposes within the           #
# scientific community so long as proper attribution is given to the journal # 
# article from which it was obtained.                                        #
#                                                                            #
##############################################################################
                                             
data_global
_audit_creation_method     CRYSTALS_ver_12.86
_journal_date_recd_electronic     2009-02-09
_journal_date_accepted     2009-02-18
_journal_name_full     'Acta Crystallographica, Section E'
_journal_year     2009
_journal_volume     65
_journal_issue      3
_journal_page_first     o570
_journal_page_last     o570
_journal_paper_category     QO
_journal_coeditor_code     LH2774
_publ_contact_author_name     'Victoria Booth'
_publ_contact_author_address
;
 Department of Organic Chemistry,
 Chemistry Research Laboratory,
 Department of Chemistry,
 University of Oxford,
 Oxford, OX1 3TA, UK.
;
_publ_contact_author_email     'victoria.booth@chem.ox.ac.uk'
_publ_contact_author_fax     '+44 1865 000000'
_publ_contact_author_phone     '+44 1865 275655'
_publ_section_title
;
2-Deoxy-2,3-<i>O</i>-isopropylidene-2,4-di-<i>C</i>-methyl-\b-L-arabinose
;
loop_
    _publ_author_name
    _publ_author_address
    'Booth, K. Victoria'
;
 Department of Organic Chemistry, Chemistry Research Laboratory,
 Department of Chemistry, University of Oxford, Oxford OX1 3TA, England
;
    'Jenkinson, Sarah F.'
;
 Department of Organic Chemistry, Chemistry Research Laboratory,
 Department of Chemistry, University of Oxford, Oxford OX1 3TA, England
;
    'Fleet, George W. J.'
;
Department of Organic Chemistry, Chemistry Research Laboratory,
 Department of Chemistry, University of Oxford, Oxford OX1 3TA, England
;
    'Watkin, David J.'
;
Department of Chemical Crystallography, Chemistry Research Laboratory,
 Department of Chemistry, University of Oxford, Oxford OX1 3TA, England
;
_chemical_name_systematic     ?
_chemical_melting_point     ?
data_I
_chemical_name_systematic
;
2-Deoxy-2,3-<i>O</i>-isopropylidene-2,4-di-<i>C</i>-methyl-\b-L-arabinose
;
_chemical_formula_moiety     'C10 H18 O4'
_chemical_formula_sum     'C10 H18 O4'
_chemical_formula_iupac     'C10 H18 O4'
_chemical_formula_weight     202.25
_symmetry_cell_setting     'Monoclinic'
_symmetry_space_group_name_H-M     'P 21'
_symmetry_space_group_name_Hall     'P 2yb'
loop_
    _symmetry_equiv_pos_as_xyz
    'x,y,z'
    '-x,y+1/2,-z'
_cell_length_a     6.0641(3)
_cell_length_b     13.4016(7)
_cell_length_c     6.8287(3)
_cell_angle_alpha     90
_cell_angle_beta     102.596(2)
_cell_angle_gamma     90
_cell_volume     541.60(5)
_cell_formula_units_Z     2
_cell_measurement_reflns_used     1185
_cell_measurement_theta_min     5
_cell_measurement_theta_max     27
_cell_measurement_temperature     150
_exptl_crystal_description     'plate'
_exptl_crystal_colour     'colourless'
_exptl_crystal_size_max     0.50
_exptl_crystal_size_mid     0.20
_exptl_crystal_size_min     0.20
_exptl_crystal_density_diffrn     1.240
_exptl_crystal_density_meas     ?
_exptl_crystal_density_method     'not measured'
_exptl_crystal_F_000     220
_exptl_absorpt_coefficient_mu     0.095
_exptl_absorpt_correction_type     multi-scan
_exptl_absorpt_process_details     '(DENZO/SCALEPACK; Otwinowski & Minor, 1997)'
_exptl_absorpt_correction_T_min     0.89
_exptl_absorpt_correction_T_max     0.98
_diffrn_ambient_temperature     150
_diffrn_radiation_type     'Mo K\a'
_diffrn_radiation_wavelength     0.71073
_diffrn_radiation_monochromator     'graphite'
_diffrn_measurement_device_type     'Nonius KappaCCD'
_diffrn_measurement_device     'Area'
_diffrn_measurement_method     \w
_diffrn_reflns_number     5025
_diffrn_reflns_av_R_equivalents     0.036
_diffrn_reflns_theta_min     5.496
_diffrn_reflns_theta_max     27.454
_diffrn_reflns_theta_full     26.905
_diffrn_measured_fraction_theta_max     0.982
_diffrn_measured_fraction_theta_full     0.982
_diffrn_reflns_limit_h_min     -7
_diffrn_reflns_limit_h_max     7
_diffrn_reflns_limit_k_min     -13
_diffrn_reflns_limit_k_max     17
_diffrn_reflns_limit_l_min     -8
_diffrn_reflns_limit_l_max     8
_diffrn_standards_number     0
_diffrn_standards_interval_count     .
_diffrn_standards_interval_time     .
_diffrn_standards_decay_%     ?
_reflns_number_total     1266
_reflns_number_gt     1183
_reflns_threshold_expression     I>2\s(I)
_refine_ls_structure_factor_coef     Fsqd
_refine_ls_matrix_type     full
_refine_ls_R_factor_all     0.0335
_refine_ls_R_factor_gt     0.0302
_refine_ls_wR_factor_all     0.0726
_refine_ls_wR_factor_gt     0.0704
_refine_ls_wR_factor_ref     0.0726
_refine_ls_goodness_of_fit_ref     0.9770
_refine_ls_number_reflns     1266
_refine_ls_number_parameters     127
_refine_ls_number_restraints     1
_refine_ls_hydrogen_treatment     constr
_refine_ls_weighting_scheme     calc
_refine_ls_weighting_details
;
Method= Modified Sheldrick
w=1/[\s^2^(F^2^) + (0.03P)^2^ + 0.12P], where P=[max(Fo^2^,0) + 2Fc^2^]/3
;
_atom_sites_solution_hydrogens     geom
_atom_sites_solution_primary     direct
_refine_ls_shift/su_max     0.000076
_refine_diff_density_max     0.16
_refine_diff_density_min     -0.16
_refine_ls_extinction_method     'None'
loop_
    _atom_type_symbol
    _atom_type_scat_dispersion_real
    _atom_type_scat_dispersion_imag
    _atom_type_scat_source
    C 0.0033 0.0016 'International Tables Vol C 4.2.6.8 and 6.1.1.4'
    H 0.0000 0.0000 'International Tables Vol C 4.2.6.8 and 6.1.1.4'
    O 0.0106 0.0060 'International Tables Vol C 4.2.6.8 and 6.1.1.4'
_computing_data_collection     'COLLECT (Nonius, 2001).'
_computing_cell_refinement     'DENZO/SCALEPACK (Otwinowski & Minor, 1997)'
_computing_data_reduction     'DENZO/SCALEPACK (Otwinowski & Minor, 1997'
_computing_structure_solution     'SIR92 (Altomare <i>et al.</i>,  1994)'
_computing_structure_refinement     'CRYSTALS (Betteridge <i>et al.</i>,  2003)'
_computing_molecular_graphics     'CAMERON (Watkin <i>et al.</i>,  1996)'
_computing_publication_material     'CRYSTALS (Betteridge <i>et al.</i>,  2003'
loop_
    _atom_site_type_symbol
    _atom_site_label
    _atom_site_fract_x
    _atom_site_fract_y
    _atom_site_fract_z
    _atom_site_U_iso_or_equiv
    _atom_site_adp_type
    _atom_site_occupancy
    _atom_site_disorder_assembly
    _atom_site_disorder_group
    O O1 0.3944(2) 0.39582(13) 0.04435(17) 0.0245 Uani 1.0000 . .
    C C2 0.4077(3) 0.39975(17) 0.2596(2) 0.0228 Uani 1.0000 . .
    O O3 0.3257(2) 0.30533(13) 0.30874(17) 0.0224 Uani 1.0000 . .
    C C4 0.1684(3) 0.27174(16) 0.1342(2) 0.0195 Uani 1.0000 . .
    C C5 0.2816(3) 0.30472(16) -0.0350(2) 0.0213 Uani 1.0000 . .
    C C6 0.1137(3) 0.32628(18) -0.2291(3) 0.0299 Uani 1.0000 . .
    C C7 0.4647(3) 0.23026(16) -0.0612(3) 0.0275 Uani 1.0000 . .
    O O8 0.3798(2) 0.13095(14) -0.0775(2) 0.0287 Uani 1.0000 . .
    C C9 0.3274(3) 0.10066(16) 0.1088(3) 0.0255 Uani 1.0000 . .
    C C10 0.1251(3) 0.15996(16) 0.1439(3) 0.0220 Uani 1.0000 . .
    C C11 0.0585(3) 0.13084(17) 0.3391(3) 0.0294 Uani 1.0000 . .
    O O12 0.2706(2) 0.00005(14) 0.0917(2) 0.0322 Uani 1.0000 . .
    C C13 0.2595(3) 0.48536(17) 0.3003(3) 0.0298 Uani 1.0000 . .
    C C14 0.6502(3) 0.41048(18) 0.3718(3) 0.0312 Uani 1.0000 . .
    H H41 0.0240 0.3081 0.1185 0.0230 Uiso 1.0000 . .
    H H63 0.0358 0.2638 -0.2803 0.0479 Uiso 1.0000 . .
    H H62 0.1938 0.3530 -0.3250 0.0474 Uiso 1.0000 . .
    H H61 0.0028 0.3745 -0.2037 0.0467 Uiso 1.0000 . .
    H H71 0.5148 0.2448 -0.1837 0.0319 Uiso 1.0000 . .
    H H72 0.5917 0.2377 0.0580 0.0331 Uiso 1.0000 . .
    H H91 0.4639 0.1091 0.2207 0.0329 Uiso 1.0000 . .
    H H101 0.0017 0.1448 0.0295 0.0264 Uiso 1.0000 . .
    H H111 0.0082 0.0613 0.3332 0.0474 Uiso 1.0000 . .
    H H112 0.1891 0.1410 0.4520 0.0465 Uiso 1.0000 . .
    H H113 -0.0662 0.1730 0.3609 0.0474 Uiso 1.0000 . .
    H H132 0.2647 0.4876 0.4458 0.0489 Uiso 1.0000 . .
    H H131 0.3214 0.5481 0.2611 0.0489 Uiso 1.0000 . .
    H H133 0.1041 0.4759 0.2247 0.0491 Uiso 1.0000 . .
    H H142 0.6552 0.4165 0.5154 0.0457 Uiso 1.0000 . .
    H H143 0.7110 0.4711 0.3212 0.0458 Uiso 1.0000 . .
    H H141 0.7362 0.3515 0.3460 0.0456 Uiso 1.0000 . .
    H H121 0.3746 -0.0319 0.0515 0.0539 Uiso 1.0000 . .
loop_
    _atom_site_aniso_label
    _atom_site_aniso_U_11
    _atom_site_aniso_U_22
    _atom_site_aniso_U_33
    _atom_site_aniso_U_12
    _atom_site_aniso_U_13
    _atom_site_aniso_U_23
    O1 0.0310(7) 0.0222(6) 0.0214(6) -0.0072(5) 0.0082(5) -0.0002(5)
    C2 0.0259(8) 0.0224(9) 0.0208(7) -0.0045(7) 0.0066(6) -0.0005(7)
    O3 0.0270(6) 0.0202(7) 0.0199(6) -0.0045(5) 0.0047(5) -0.0001(5)
    C4 0.0190(8) 0.0193(9) 0.0205(8) -0.0003(6) 0.0050(6) -0.0018(6)
    C5 0.0233(8) 0.0199(9) 0.0215(8) -0.0012(7) 0.0069(6) -0.0017(7)
    C6 0.0358(10) 0.0297(11) 0.0223(9) 0.0016(8) 0.0025(7) 0.0005(8)
    C7 0.0276(9) 0.0248(10) 0.0340(10) 0.0003(8) 0.0153(8) 0.0019(8)
    O8 0.0363(7) 0.0218(7) 0.0333(7) 0.0021(6) 0.0190(6) 0.0004(6)
    C9 0.0284(9) 0.0196(9) 0.0312(9) 0.0013(7) 0.0124(7) 0.0023(7)
    C10 0.0212(8) 0.0201(9) 0.0257(9) -0.0015(6) 0.0074(6) -0.0011(7)
    C11 0.0344(10) 0.0236(9) 0.0349(10) 0.0002(8) 0.0176(8) 0.0011(8)
    O12 0.0366(7) 0.0200(7) 0.0450(8) 0.0021(6) 0.0198(6) -0.0011(6)
    C13 0.0327(10) 0.0243(10) 0.0354(10) -0.0004(8) 0.0141(8) -0.0007(8)
    C14 0.0276(9) 0.0324(11) 0.0313(9) -0.0037(8) 0.0013(7) -0.0021(9)
loop_
    _geom_bond_atom_site_label_1
    _geom_bond_atom_site_label_2
    _geom_bond_site_symmetry_1
    _geom_bond_site_symmetry_2
    _geom_bond_distance
    _geom_bond_publ_flag
    O1 C2 . . 1.4553(19) no
    O1 C5 . . 1.446(2) no
    C2 O3 . . 1.426(2) no
    C2 C13 . . 1.520(3) no
    C2 C14 . . 1.510(2) no
    O3 C4 . . 1.427(2) no
    C4 C5 . . 1.533(2) no
    C4 C10 . . 1.525(2) no
    C4 H41 . . 0.987 no
    C5 C6 . . 1.513(2) no
    C5 C7 . . 1.532(2) no
    C6 H63 . . 0.986 no
    C6 H62 . . 0.965 no
    C6 H61 . . 0.975 no
    C7 O8 . . 1.423(2) no
    C7 H71 . . 0.970 no
    C7 H72 . . 0.996 no
    O8 C9 . . 1.436(2) no
    C9 C10 . . 1.524(2) no
    C9 O12 . . 1.390(2) no
    C9 H91 . . 1.003 no
    C10 C11 . . 1.525(2) no
    C10 H101 . . 0.978 no
    C11 H111 . . 0.979 no
    C11 H112 . . 0.987 no
    C11 H113 . . 0.981 no
    O12 H121 . . 0.855 no
    C13 H132 . . 0.988 no
    C13 H131 . . 0.982 no
    C13 H133 . . 0.979 no
    C14 H142 . . 0.978 no
    C14 H143 . . 0.986 no
    C14 H141 . . 0.984 no
loop_
    _geom_angle_atom_site_label_1
    _geom_angle_atom_site_label_2
    _geom_angle_atom_site_label_3
    _geom_angle_site_symmetry_1
    _geom_angle_site_symmetry_2
    _geom_angle_site_symmetry_3
    _geom_angle
    _geom_angle_publ_flag
    C2 O1 C5 . . . 109.06(12) no
    O1 C2 O3 . . . 105.09(13) no
    O1 C2 C13 . . . 107.90(14) no
    O3 C2 C13 . . . 112.10(14) no
    O1 C2 C14 . . . 110.45(13) no
    O3 C2 C14 . . . 108.43(15) no
    C13 C2 C14 . . . 112.62(16) no
    C2 O3 C4 . . . 106.69(12) no
    O3 C4 C5 . . . 102.17(13) no
    O3 C4 C10 . . . 111.32(14) no
    C5 C4 C10 . . . 115.19(14) no
    O3 C4 H41 . . . 110.5 no
    C5 C4 H41 . . . 108.0 no
    C10 C4 H41 . . . 109.4 no
    C4 C5 O1 . . . 102.36(13) no
    C4 C5 C6 . . . 112.89(15) no
    O1 C5 C6 . . . 109.89(15) no
    C4 C5 C7 . . . 110.82(15) no
    O1 C5 C7 . . . 107.33(13) no
    C6 C5 C7 . . . 112.89(15) no
    C5 C6 H63 . . . 109.1 no
    C5 C6 H62 . . . 108.8 no
    H63 C6 H62 . . . 110.3 no
    C5 C6 H61 . . . 109.2 no
    H63 C6 H61 . . . 109.3 no
    H62 C6 H61 . . . 110.1 no
    C5 C7 O8 . . . 111.05(14) no
    C5 C7 H71 . . . 109.9 no
    O8 C7 H71 . . . 107.2 no
    C5 C7 H72 . . . 106.9 no
    O8 C7 H72 . . . 111.1 no
    H71 C7 H72 . . . 110.7 no
    C7 O8 C9 . . . 109.94(14) no
    O8 C9 C10 . . . 109.46(14) no
    O8 C9 O12 . . . 107.37(15) no
    C10 C9 O12 . . . 109.02(14) no
    O8 C9 H91 . . . 109.8 no
    C10 C9 H91 . . . 112.3 no
    O12 C9 H91 . . . 108.7 no
    C4 C10 C9 . . . 110.70(13) no
    C4 C10 C11 . . . 111.73(15) no
    C9 C10 C11 . . . 112.32(15) no
    C4 C10 H101 . . . 106.2 no
    C9 C10 H101 . . . 105.6 no
    C11 C10 H101 . . . 110.0 no
    C10 C11 H111 . . . 110.3 no
    C10 C11 H112 . . . 109.1 no
    H111 C11 H112 . . . 110.6 no
    C10 C11 H113 . . . 110.2 no
    H111 C11 H113 . . . 108.2 no
    H112 C11 H113 . . . 108.4 no
    C9 O12 H121 . . . 109.0 no
    C2 C13 H132 . . . 108.4 no
    C2 C13 H131 . . . 108.7 no
    H132 C13 H131 . . . 108.6 no
    C2 C13 H133 . . . 110.2 no
    H132 C13 H133 . . . 110.5 no
    H131 C13 H133 . . . 110.4 no
    C2 C14 H142 . . . 109.3 no
    C2 C14 H143 . . . 107.3 no
    H142 C14 H143 . . . 110.6 no
    C2 C14 H141 . . . 109.1 no
    H142 C14 H141 . . . 110.1 no
    H143 C14 H141 . . . 110.3 no
loop_
    _geom_hbond_atom_site_label_D
    _geom_hbond_atom_site_label_H
    _geom_hbond_atom_site_label_A
    _geom_hbond_site_symmetry_D
    _geom_hbond_site_symmetry_H
    _geom_hbond_site_symmetry_A
    _geom_hbond_distance_DH
    _geom_hbond_distance_HA
    _geom_hbond_distance_DA
    _geom_hbond_angle_DHA
    _geom_hbond_publ_flag
    C6 H61 O12 . . 2_555 0.97 2.59 3.562(3) 173 no
    O12 H121 O1 . . 2_645 0.86 1.93 2.786(3) 179 yes
