# Supplementary material for: 2-De­oxy-2,3-O-isopropyl­idene-2,4-di-C-methyl-β-l-arabinose
Source: Acta Crystallogr Sect E Struct Rep Online. 2009 Feb 21;65(Pt 3):o570. doi: 10.1107/S1600536809005777 (PMC2968580; doi:10.1107/S1600536809005777)
Supplement: Supplementary file 2 [file e-65-0o570-Isup2.hkl]

data_I
#  1291146    KVB-deoxy arabinose          
_audit_creation_date        09-01-29
_audit_creation_method      CRYSTALS 

_cell_length_a                    6.0641(3)
_cell_angle_alpha                 90
_cell_length_b                    13.4016(7)
_cell_angle_beta                  102.596(2)
_cell_length_c                    6.8287(3)
_cell_angle_gamma                 90

# NOTE Fc on scale of Fo,      2.07289
# Status flags: 
#    o - used in refinement 
#    < - excluded by I/sigmaI cutoff 
#    x - excluded for another reason  

loop_
_refln_index_h
_refln_index_k
_refln_index_l
_refln_F_squared_meas
_refln_F_squared_calc
_refln_F_squared_sigma
_refln_observed_status
   2   0   0     1439.60     1620.06       45.60 o
   3   0   0     2254.30     2518.22       63.20 o
   4   0   0      628.30      635.00       19.80 o
   5   0   0       79.40       76.14        3.30 o
   6   0   0        1.60        0.98        1.70 o
   7   0   0       30.30       33.99        3.50 o
   2   1   0      230.30      242.98        5.63 o
   3   1   0     1236.95     1362.20       26.20 o
   4   1   0      294.30      319.83        7.52 o
   5   1   0       70.00       73.50        2.26 o
   6   1   0       62.95       69.08        2.69 o
   7   1   0       50.00       42.77        4.28 o
   2   2   0     1755.30     1893.48       43.93 o
   3   2   0      775.75      787.77       16.30 o
   4   2   0      182.25      174.79        5.33 o
   5   2   0       65.50       73.62        2.61 o
   6   2   0      172.80      180.90        6.09 o
   7   2   0       18.80       25.86        2.88 o
   1   3   0      796.20      856.41       18.63 o
   2   3   0      948.80      975.28       21.60 o
   3   3   0     1229.10     1220.16       23.20 o
   4   3   0       76.35       80.12        2.53 o
   5   3   0       23.35       21.56        1.79 o
   6   3   0      174.40      170.14        6.22 o
   7   3   0      167.20      154.69        9.28 o
   0   4   0     1576.00     1626.14      117.20 o
   1   4   0      659.35      665.37       20.73 o
   2   4   0     2560.05     2525.28       76.14 o
   3   4   0      865.55      897.16       18.53 o
   4   4   0     1989.35     2051.05       51.48 o
   5   4   0      448.70      440.20       14.56 o
   6   4   0       88.90       93.68        4.67 o
   7   4   0       60.30       54.79        5.09 o
   1   5   0     3226.50     3240.09      108.20 o
   2   5   0       38.60       46.45        1.21 o
   3   5   0      764.35      750.06       19.39 o
   4   5   0     1112.85     1150.85       30.43 o
   5   5   0      298.00      298.70        9.68 o
   6   5   0        9.15        7.30        2.91 o
   7   5   0      204.60      181.00       14.17 o
   1   6   0     2753.80     2497.84       96.20 o
   2   6   0     2100.90     1982.44       70.34 o
   3   6   0      396.40      405.33        9.84 o
   4   6   0      237.25      239.98        6.48 o
   5   6   0      584.35      543.31       17.26 o
   6   6   0      152.40      149.91        6.90 o
   7   6   0       61.25       53.38        6.76 o
   2   7   0      752.60      718.26       36.78 o
   3   7   0      621.50      592.48       22.54 o
   4   7   0      443.85      430.59       10.36 o
   5   7   0       29.20       32.50        2.39 o
   6   7   0      169.95      159.90        7.07 o
   7   7   0        9.25        8.98        3.69 o
   0   8   0     2555.40     2462.80      150.90 o
   1   8   0      250.70      249.54       10.30 o
   2   8   0       35.55       29.93        1.56 o
   3   8   0       75.75       68.37        2.70 o
   4   8   0      541.05      552.15       16.09 o
   5   8   0      326.35      309.78        9.79 o
   6   8   0       58.45       62.54        4.00 o
   1   9   0       26.50       23.98        2.20 o
   2   9   0      210.20      210.38        6.60 o
   3   9   0      165.00      154.35        5.71 o
   4   9   0      336.75      338.94       13.15 o
   5   9   0       29.95       38.01        2.66 o
   6   9   0       57.65       56.77        5.13 o
   0  10   0     1981.00     2009.97       80.00 o
   1  10   0      971.00      969.91       29.90 o
   2  10   0      824.55      787.03       23.95 o
   3  10   0     1025.25     1018.57       28.01 o
   4  10   0       21.10       25.25        2.18 o
   5  10   0       23.85       31.28        2.76 o
   6  10   0       11.05        3.40        4.44 o
   1  11   0      578.00      519.50       19.80 o
   2  11   0      978.30      967.07       38.20 o
   3  11   0      401.70      394.09       14.28 o
   4  11   0       44.20       50.77        2.93 o
   5  11   0       63.50       75.12        5.10 o
   0  12   0     1505.60     1420.57      140.20 o
   1  12   0      245.10      279.62       24.70 o
   2  12   0       69.90       84.41        3.50 o
   3  12   0      121.45      133.08        5.62 o
   4  12   0        6.55        8.37        1.80 o
   5  12   0       24.40       32.48        6.80 o
   1  13   0      281.50      309.55       12.50 o
   2  13   0      156.40      174.99        5.40 o
   3  13   0        0.00        0.40        0.01 o
   4  13   0       32.60       37.66        3.50 o
   5  13   0       24.20       18.53        5.50 o
   0  14   0       41.00       31.78        5.70 o
   1  14   0       53.10       52.63        4.00 o
   2  14   0       27.50       27.30        3.00 o
   3  14   0        7.30        7.20        2.40 o
   4  14   0      121.40      119.29       10.30 o
   1  15   0       14.50       15.45        2.50 o
   2  15   0       74.50       67.92        6.20 o
   3  15   0      112.00      108.90        7.20 o
   0  16   0        3.90        2.26        4.30 o
   1  16   0       24.20       25.79        3.90 o
   2  16   0       83.00       82.80        5.70 o
   3  16   0       74.30       75.03        5.10 o
   1  17   0       -1.00        3.50        7.80 o
  -7   0   1      126.90      144.73        8.60 o
  -6   0   1       34.60       35.22        2.40 o
  -5   0   1       30.50       29.01        2.00 o
  -4   0   1        1.30        0.04        1.60 o
  -3   0   1       44.50       50.12        2.30 o
  -2   0   1      312.40      355.59       12.00 o
   2   0   1       45.90       47.77        1.80 o
   3   0   1       18.10       28.04        1.20 o
   4   0   1      219.80      229.12        7.00 o
   5   0   1       -0.50        0.00        2.55 o
   6   0   1       -0.30        0.76        2.41 o
   7   0   1       38.90       38.85        6.90 o
  -7   1   1        0.70        4.74        1.94 o
  -6   1   1      236.30      243.02        8.28 o
  -5   1   1      245.75      247.77        6.70 o
  -4   1   1       11.20       14.64        1.23 o
  -3   1   1       43.70       51.67        1.43 o
  -2   1   1      457.50      477.33       11.67 o
   2   1   1     1616.80     1742.80       40.28 o
   3   1   1     1746.90     1809.45       38.37 o
   4   1   1      434.85      443.45        8.56 o
   5   1   1       97.85       96.05        3.02 o
   6   1   1       31.60       27.77        2.27 o
   7   1   1        1.70        0.49        3.82 o
  -7   2   1      144.75      140.22        8.52 o
  -6   2   1       90.55       85.81        4.19 o
  -5   2   1      394.05      422.09       11.95 o
  -4   2   1       16.10       16.67        1.63 o
  -3   2   1      319.55      338.27        7.02 o
  -2   2   1     1835.05     1818.44       41.81 o
   1   2   1     1113.50     1252.41       26.52 o
   2   2   1     2833.45     2985.16       59.27 o
   3   2   1      594.75      639.93       14.04 o
   4   2   1      501.35      560.16       13.30 o
   5   2   1      261.35      245.58        6.97 o
   6   2   1      226.50      206.00        8.57 o
   7   2   1       63.75       53.56        5.23 o
  -7   3   1       20.10       27.73        3.18 o
  -6   3   1      436.50      434.94       14.21 o
  -5   3   1      260.25      274.67        7.79 o
  -4   3   1      130.25      123.36        4.60 o
  -3   3   1     2502.10     2372.19       75.62 o
  -2   3   1     5615.40     5688.82      192.48 o
   0   3   1     2419.70     2569.83       61.04 o
   1   3   1      810.90      794.76       19.85 o
   2   3   1     1034.45     1075.16       22.73 o
   3   3   1      585.15      609.90       13.84 o
   4   3   1       77.30       73.12        2.72 o
   5   3   1      670.70      644.49       22.63 o
   6   3   1       21.80       30.43        2.05 o
   7   3   1       44.50       44.07        5.60 o
  -7   4   1      225.10      215.81       12.18 o
  -6   4   1       40.10       36.82        3.08 o
  -5   4   1      416.50      450.40       12.29 o
  -4   4   1     1119.05     1113.84       28.71 o
  -3   4   1     2451.05     2362.44       63.64 o
  -2   4   1     3312.75     3162.00       90.23 o
  -1   4   1     2406.80     2495.62       70.60 o
   0   4   1       24.05       25.55        0.85 o
   1   4   1       97.75       97.18        2.79 o
   2   4   1      167.95      151.75        3.61 o
   3   4   1      371.70      374.12        8.35 o
   4   4   1      339.60      367.84        9.55 o
   5   4   1       27.75       32.98        2.40 o
   6   4   1       11.05       12.06        1.74 o
   7   4   1      119.55      115.03        7.82 o
  -7   5   1      148.40      131.97        8.25 o
  -6   5   1      171.25      171.65        7.70 o
  -5   5   1        8.75        6.75        1.73 o
  -4   5   1      209.80      179.51        8.11 o
  -3   5   1      220.20      185.30        5.13 o
  -2   5   1     1413.90     1429.77       32.40 o
  -1   5   1      960.80      975.96       27.80 o
   0   5   1       18.20       24.49        1.10 o
   1   5   1      172.30      184.09        6.26 o
   2   5   1       38.20       35.52        1.39 o
   3   5   1       35.30       36.27        1.38 o
   4   5   1      214.80      206.62        5.22 o
   5   5   1      219.70      220.99        7.06 o
   6   5   1       59.80       64.06        3.10 o
   7   5   1       69.35       61.47        6.69 o
  -7   6   1      165.55      159.54        9.97 o
  -6   6   1       87.15       84.94        5.02 o
  -5   6   1        3.50        5.45        2.22 o
  -4   6   1      321.00      306.38        9.59 o
  -3   6   1      105.10      113.63        3.80 o
  -2   6   1      340.00      366.19        7.90 o
  -1   6   1     1371.90     1338.92       60.40 o
   0   6   1      122.80      107.53        4.41 o
   1   6   1      294.30      292.08        7.74 o
   2   6   1      731.35      710.13       19.39 o
   3   6   1      600.70      596.38       12.06 o
   4   6   1      292.90      296.41        6.14 o
   5   6   1      104.15       97.65        4.58 o
   6   6   1       36.55       34.39        3.08 o
  -7   7   1       73.15       66.39        5.29 o
  -6   7   1       95.45      105.18        5.10 o
  -5   7   1      235.95      216.93        8.52 o
  -4   7   1      128.05      138.12        4.88 o
  -3   7   1      318.10      280.11        9.80 o
  -2   7   1     1795.35     1809.72       76.44 o
  -1   7   1     1484.10     1430.97       91.50 o
   0   7   1     1360.60     1292.14       46.60 o
   1   7   1     1937.20     1953.27       49.80 o
   2   7   1      771.40      710.41       20.15 o
   3   7   1      137.65      136.00        3.47 o
   4   7   1      274.80      267.87        8.17 o
   5   7   1       75.85       74.66        3.18 o
   6   7   1       36.05       36.24        3.29 o
  -6   8   1       77.35       75.96        4.58 o
  -5   8   1      309.60      292.34       13.00 o
  -4   8   1      382.40      352.66       15.60 o
  -3   8   1      171.55      169.56        6.06 o
  -2   8   1      263.10      248.92       11.34 o
  -1   8   1      497.60      505.71       17.50 o
   0   8   1     1026.20      976.02       45.90 o
   1   8   1     1338.40     1302.58       33.87 o
   2   8   1      554.40      507.81       14.08 o
   3   8   1      498.35      506.77       15.05 o
   4   8   1       68.60       68.28        2.69 o
   5   8   1       83.80       91.88        3.96 o
   6   8   1       19.20       17.84        3.22 o
  -6   9   1      108.70      104.43        6.09 o
  -5   9   1      149.05      153.04        6.85 o
  -4   9   1      419.45      446.61       15.11 o
  -3   9   1     1306.65     1236.46       41.19 o
  -2   9   1       22.70       32.35        1.60 o
  -1   9   1     1209.60     1166.01       43.20 o
   0   9   1      738.60      699.88       46.10 o
   1   9   1      354.80      332.61       14.80 o
   2   9   1      171.60      174.94        5.73 o
   3   9   1      100.00       94.89        4.50 o
   4   9   1      364.05      349.58       11.17 o
   5   9   1       54.65       54.75        4.25 o
   6   9   1       38.10       44.74        5.05 o
  -6  10   1       27.85       30.35        4.03 o
  -5  10   1       16.40       17.52        2.59 o
  -4  10   1      276.05      257.32       11.90 o
  -3  10   1       37.05       48.79        2.09 o
  -2  10   1     1189.80     1139.47       34.00 o
  -1  10   1     1076.70     1086.14       28.50 o
   0  10   1      175.10      175.15       16.20 o
   1  10   1      549.70      546.28       16.75 o
   2  10   1      149.50      163.78        5.66 o
   3  10   1      152.65      156.26        5.98 o
   4  10   1       15.20       18.91        2.26 o
   5  10   1       43.15       44.30        3.34 o
   6  10   1       45.60       63.92        7.10 o
  -6  11   1       55.20       42.54        7.70 o
  -5  11   1       20.20       25.41        2.91 o
  -4  11   1       30.90       36.92        2.34 o
  -3  11   1       60.10       68.47        3.50 o
  -2  11   1      551.90      528.86       20.10 o
  -1  11   1      185.30      176.74        6.90 o
   0  11   1      301.40      286.36       18.00 o
   1  11   1       41.40       38.28        5.00 o
   2  11   1      373.75      363.83       14.43 o
   3  11   1      593.40      583.77       32.60 o
   4  11   1       27.80       26.00        2.80 o
   5  11   1        3.20        4.19        2.83 o
  -5  12   1       65.10       71.96        5.10 o
  -4  12   1        4.85        6.70        1.82 o
  -3  12   1      104.50      104.77        5.40 o
  -2  12   1       31.50       35.13        3.30 o
  -1  12   1      141.00      169.82        6.10 o
   0  12   1       54.70       59.31        3.40 o
   1  12   1      269.30      236.50       17.40 o
   2  12   1      226.60      208.82        8.93 o
   3  12   1       17.55       16.07        2.01 o
   4  12   1       52.65       55.79        4.37 o
   5  12   1       74.80       51.27       10.80 o
  -5  13   1      244.20      232.92       20.40 o
  -4  13   1       76.60       68.41        4.80 o
  -3  13   1       66.20       61.08        3.70 o
  -2  13   1       31.00       33.93        2.10 o
  -1  13   1      424.20      428.36       16.70 o
   0  13   1      126.90      143.18        6.10 o
   1  13   1      137.40      119.12        8.00 o
   2  13   1       54.50       64.50        3.70 o
   3  13   1      140.30      138.30       10.00 o
   4  13   1        7.30       12.76        3.70 o
  -4  14   1      258.80      240.11       12.10 o
  -3  14   1       72.30       59.28        4.40 o
  -2  14   1       86.30       88.04        3.90 o
  -1  14   1       22.60       19.37        2.70 o
   0  14   1       58.70       62.72        3.30 o
   1  14   1        3.40        5.10        2.20 o
   2  14   1      271.30      266.83       12.30 o
   3  14   1        1.40        6.62        3.90 o
   4  14   1       -1.40        2.06        3.50 o
  -3  15   1       30.10       33.84        3.40 o
  -2  15   1      176.40      157.17        7.10 o
  -1  15   1       60.00       53.22        5.80 o
   0  15   1       56.60       53.28        4.00 o
   1  15   1       30.50       27.47        4.50 o
   2  15   1        3.50       12.11        3.40 o
   3  15   1        6.10        3.89        4.20 o
  -3  16   1       18.50       23.37        4.00 o
  -2  16   1       53.40       45.24        4.20 o
  -1  16   1       47.20       54.68        4.00 o
   0  16   1        0.50        4.45        6.79 o
   1  16   1        9.80       14.43        4.10 o
   2  16   1       11.20       13.47        3.90 o
  -1  17   1       77.60       90.95        9.60 o
   0  17   1       19.60       27.94        5.10 o
   1  17   1       16.90       12.96        5.50 o
  -7   0   2       -2.00        0.26        3.20 o
  -6   0   2       23.70       25.23        3.80 o
  -5   0   2       58.70       67.33        2.80 o
  -4   0   2        0.20        0.52        2.06 o
  -3   0   2       13.80       19.27        0.90 o
  -2   0   2      140.60      143.91        4.10 o
  -1   0   2      258.80      270.83        6.00 o
   0   0   2       95.60       93.48        3.20 o
   1   0   2     4222.30     4597.85       98.40 o
   2   0   2      204.00      172.15        6.70 o
   3   0   2      128.40      116.37        4.20 o
   4   0   2       91.90       94.33        4.20 o
   5   0   2      403.40      407.85       16.30 o
   6   0   2        3.90        0.71        2.80 o
   7   0   2      -10.90        0.01        6.20 o
  -7   1   2      110.45      115.57        6.27 o
  -6   1   2       58.95       56.21        3.29 o
  -5   1   2      406.40      413.66       10.65 o
  -4   1   2       72.80       85.61        2.62 o
  -3   1   2      847.30      855.57       18.88 o
  -2   1   2     2021.75     2091.44       38.20 o
  -1   1   2     3225.95     3484.23       57.33 o
   0   1   2     2406.60     2633.58       52.93 o
   1   1   2      906.20      939.41       20.60 o
   2   1   2     2711.55     2898.49       52.59 o
   3   1   2      857.55      821.53       18.04 o
   4   1   2      239.90      231.04        5.52 o
   5   1   2      306.55      295.58        8.89 o
   6   1   2        8.00        9.61        2.30 o
   7   1   2       24.55       24.05        4.64 o
  -7   2   2        1.90        3.01        2.04 o
  -6   2   2      245.35      241.83        8.31 o
  -5   2   2       32.05       32.48        2.44 o
  -4   2   2        6.15        7.08        1.19 o
  -3   2   2      435.35      431.98       10.89 o
  -2   2   2     2959.55     3027.01       71.24 o
  -1   2   2     1627.60     1763.43       37.59 o
   0   2   2      582.70      607.78       16.00 o
   1   2   2      134.35      150.73        3.22 o
   2   2   2     1589.05     1472.19       40.04 o
   3   2   2      416.55      385.41        9.05 o
   4   2   2      813.05      805.14       20.21 o
   5   2   2       25.90       29.09        2.17 o
   6   2   2      299.05      281.25       11.08 o
   7   2   2       15.85       11.69        4.71 o
  -7   3   2       23.90       22.32        3.85 o
  -6   3   2      106.80      113.11        4.05 o
  -5   3   2       23.90       24.45        1.80 o
  -4   3   2       98.10      109.28        3.00 o
  -3   3   2      669.70      664.06       15.67 o
  -2   3   2      268.05      259.40        6.91 o
  -1   3   2     1505.75     1482.45       36.49 o
   0   3   2      884.90      929.64       19.42 o
   1   3   2      251.60      225.82        6.29 o
   2   3   2       67.45       74.93        2.23 o
   3   3   2      230.40      250.13        4.75 o
   4   3   2      237.35      233.95        6.12 o
   5   3   2      743.50      745.36       23.54 o
   6   3   2       73.60       65.95        3.97 o
  -7   4   2       90.15       85.05        5.95 o
  -6   4   2       41.80       45.93        2.67 o
  -5   4   2       97.55       94.06        3.28 o
  -4   4   2       99.35      100.38        3.32 o
  -3   4   2      374.15      353.55        9.35 o
  -2   4   2      779.10      753.68       28.10 o
  -1   4   2      396.70      397.57       10.18 o
   0   4   2      476.45      495.14       13.91 o
   1   4   2      481.25      448.21       11.87 o
   2   4   2      257.45      251.17        9.02 o
   3   4   2       72.95       70.74        1.91 o
   4   4   2      435.25      456.92       11.94 o
   5   4   2      122.65      121.90        4.51 o
   6   4   2       92.25       98.53        4.85 o
  -7   5   2       49.85       57.75        4.48 o
  -6   5   2      222.50      232.80        7.39 o
  -5   5   2       61.05       63.53        3.01 o
  -4   5   2       69.30       71.73        2.59 o
  -3   5   2      155.55      151.00        6.53 o
  -2   5   2      822.00      745.36       21.97 o
  -1   5   2      637.95      662.81       16.85 o
   0   5   2     1175.95     1192.96       40.12 o
   1   5   2      234.00      232.61        6.12 o
   2   5   2      306.80      309.20        9.83 o
   3   5   2      291.35      310.29        6.04 o
   4   5   2       60.25       75.65        2.16 o
   5   5   2       46.30       56.77        2.57 o
   6   5   2      158.15      149.27        7.89 o
  -7   6   2       88.80       86.32        5.97 o
  -6   6   2      242.70      234.36       10.90 o
  -5   6   2      384.50      380.07       11.61 o
  -4   6   2      177.90      161.84        7.18 o
  -3   6   2       22.90       21.95        1.75 o
  -2   6   2      671.70      600.83       19.18 o
  -1   6   2      656.20      624.26       39.97 o
   0   6   2      436.90      431.94       13.29 o
   1   6   2      448.00      432.59       10.89 o
   2   6   2      814.95      845.75       21.29 o
   3   6   2       80.30       78.51        2.25 o
   4   6   2      283.50      284.89        6.58 o
   5   6   2       46.15       47.25        2.90 o
   6   6   2       28.90       37.94        4.00 o
  -7   7   2      340.70      312.63       15.44 o
  -6   7   2       26.10       26.75        2.73 o
  -5   7   2       88.35       79.68        5.34 o
  -4   7   2      189.55      152.54        7.81 o
  -3   7   2      151.00      148.35        4.90 o
  -2   7   2      265.45      237.85        8.18 o
  -1   7   2      525.60      522.68       14.50 o
   0   7   2      181.55      166.68        5.59 o
   1   7   2      570.05      534.46       21.08 o
   2   7   2      554.70      534.14       22.76 o
   3   7   2     1054.25     1077.42       22.27 o
   4   7   2      123.05      120.58        3.51 o
   5   7   2       38.60       42.80        2.55 o
   6   7   2        5.05        4.36        3.80 o
  -6   8   2       93.40       77.21        6.40 o
  -5   8   2       15.10       23.70        2.50 o
  -4   8   2      232.90      205.68        8.30 o
  -3   8   2      336.30      336.47       12.40 o
  -2   8   2       21.50       20.29        1.80 o
  -1   8   2      244.40      221.91        9.40 o
   0   8   2      338.10      324.54       14.03 o
   1   8   2      683.10      585.51       19.62 o
   2   8   2      295.60      282.53       10.15 o
   3   8   2      350.35      340.64        9.92 o
   4   8   2      285.50      278.02        8.61 o
   5   8   2       16.50       21.10        1.80 o
   6   8   2       82.85       75.70        6.79 o
  -6   9   2       23.50       26.32        3.90 o
  -5   9   2      127.50      127.94        7.20 o
  -4   9   2      319.20      301.08       12.50 o
  -3   9   2      779.45      772.98       27.98 o
  -2   9   2      124.70      116.61        4.10 o
  -1   9   2      112.90      123.50        5.80 o
   0   9   2       78.10       75.18        2.90 o
   1   9   2        6.95        6.92        1.10 o
   2   9   2      704.70      681.65       31.65 o
   3   9   2      162.35      159.03        5.76 o
   4   9   2      115.10      114.19        4.74 o
   5   9   2       79.90       80.00        4.20 o
  -6  10   2       13.30       13.51        5.30 o
  -5  10   2       13.75       16.75        2.48 o
  -4  10   2      118.20      125.03        5.10 o
  -3  10   2      238.60      222.82        7.70 o
  -2  10   2      531.80      487.52       17.90 o
  -1  10   2      750.20      744.89       40.50 o
   0  10   2       29.50       29.13        1.80 o
   1  10   2       31.15       33.38        1.81 o
   2  10   2       99.30       97.85        4.89 o
   3  10   2      119.55      127.30        5.02 o
   4  10   2        3.45        4.54        2.57 o
   5  10   2        8.95       11.19        2.80 o
  -6  11   2       35.90       37.05        6.10 o
  -5  11   2      100.25       97.09        6.11 o
  -4  11   2       60.50       77.12        4.50 o
  -3  11   2      121.70      131.91        4.60 o
  -2  11   2      355.40      340.88       13.20 o
  -1  11   2      182.90      183.53        9.30 o
   0  11   2     1796.50     1794.36       92.60 o
   1  11   2       12.00       13.00        1.55 o
   2  11   2       74.00       76.46        3.54 o
   3  11   2       39.15       41.05        3.06 o
   4  11   2        7.90       10.23        2.55 o
   5  11   2       16.00       19.95        4.83 o
  -5  12   2       23.50       24.39        5.10 o
  -4  12   2      235.30      216.99        7.60 o
  -3  12   2       60.00       51.03        3.10 o
  -2  12   2      114.20      119.47        4.40 o
  -1  12   2      840.90      847.05       42.20 o
   0  12   2       30.00       29.66        2.30 o
   1  12   2      404.30      395.98       17.20 o
   2  12   2       43.30       40.68        2.80 o
   3  12   2       31.50       33.88        4.30 o
   4  12   2       32.95       36.82        3.83 o
  -5  13   2       71.30       61.53        5.40 o
  -4  13   2       96.30       83.61        4.60 o
  -3  13   2      119.40      104.92        5.00 o
  -2  13   2       20.50       20.94        1.80 o
  -1  13   2       20.00       22.81        2.10 o
   0  13   2      106.50      116.41        5.30 o
   1  13   2      116.40      115.99        4.70 o
   2  13   2        8.15        7.57        2.12 o
   3  13   2       18.10       18.18        3.04 o
   4  13   2       29.20       23.68        5.10 o
  -4  14   2      137.00      138.64        7.70 o
  -3  14   2       94.50       95.36        5.00 o
  -2  14   2       85.10       65.91        4.40 o
  -1  14   2        1.90        0.72        1.60 o
   0  14   2       62.70       67.85        3.40 o
   1  14   2        7.80        4.79        4.60 o
   2  14   2       68.20       65.49        8.40 o
   3  14   2       74.30       75.72        6.70 o
  -3  15   2       34.40       39.03        3.70 o
  -2  15   2        7.90        7.40        2.40 o
  -1  15   2       97.20       89.20       11.40 o
   0  15   2       -4.80        5.15        7.40 o
   1  15   2       22.90       15.39        6.40 o
   3  15   2       32.50       34.84        5.10 o
  -2  16   2        7.70       17.08        5.50 o
  -1  16   2      143.00      152.04       12.60 o
   0  16   2       -2.60        3.62        4.30 o
   1  16   2       86.20      107.64       12.50 o
   2  16   2       15.40       21.42        5.60 o
  -7   0   3       31.70       34.54        4.70 o
  -6   0   3      176.60      167.12        8.00 o
  -5   0   3       24.30       19.04        1.60 o
  -4   0   3      203.20      218.84        6.50 o
  -3   0   3      886.30      907.35       33.70 o
  -2   0   3     1689.90     1622.62       41.90 o
  -1   0   3      825.80      804.70       20.70 o
   0   0   3     2266.20     2403.58       57.80 o
   1   0   3     1008.30     1033.46       21.70 o
   2   0   3     1512.70     1457.39       43.10 o
   3   0   3     1367.20     1310.45       34.30 o
   4   0   3       11.70       11.72        2.20 o
   5   0   3       15.70       19.07        2.40 o
   6   0   3        6.10        1.35        3.50 o
  -7   1   3       11.55       10.92        4.14 o
  -6   1   3      130.10      129.77        5.09 o
  -5   1   3      394.50      384.72       12.51 o
  -4   1   3      930.85      957.33       22.13 o
  -3   1   3       70.85       71.04        1.63 o
  -2   1   3     3143.40     3141.04       66.54 o
  -1   1   3     1713.80     1707.36       32.13 o
   0   1   3      231.45      256.42        4.95 o
   1   1   3     1852.75     1819.19       37.12 o
   2   1   3      957.45      884.33       20.22 o
   3   1   3      163.65      153.77        3.92 o
   4   1   3      189.90      185.17        5.06 o
   5   1   3      113.75      128.04        4.21 o
   6   1   3       16.20       17.23        2.76 o
  -7   2   3       26.20       24.54        4.23 o
  -6   2   3      195.90      196.22        7.10 o
  -5   2   3      393.45      388.60       11.05 o
  -4   2   3      712.30      703.89       17.19 o
  -3   2   3     1835.95     1919.22       35.88 o
  -2   2   3     1680.75     1706.75       31.94 o
  -1   2   3     2473.45     2454.85       48.47 o
   0   2   3     1140.95     1082.00       23.37 o
   1   2   3      674.25      653.94       15.88 o
   2   2   3     1055.70     1041.89       20.27 o
   3   2   3       40.10       25.48        1.59 o
   4   2   3      120.40      123.16        3.47 o
   5   2   3       18.65       13.18        2.13 o
   6   2   3        9.35        8.95        2.71 o
  -7   3   3       -1.05        2.80        2.89 o
  -6   3   3        2.70        2.27        2.12 o
  -5   3   3      501.45      511.89       14.55 o
  -4   3   3      308.95      336.28        8.47 o
  -3   3   3        3.95        3.31        1.31 o
  -2   3   3      552.70      515.89       11.59 o
  -1   3   3      590.90      543.59       11.46 o
   0   3   3     1325.40     1380.51       25.22 o
   1   3   3      294.80      277.06        6.34 o
   2   3   3      285.35      312.25        5.93 o
   3   3   3      373.80      352.61        6.65 o
   4   3   3       73.25       76.92        2.83 o
   5   3   3       60.90       51.73        3.04 o
   6   3   3      165.30      162.44        8.07 o
  -7   4   3       38.45       31.80        5.06 o
  -6   4   3       71.90       82.62        3.75 o
  -5   4   3      373.00      367.75       10.39 o
  -4   4   3       51.30       50.63        2.27 o
  -3   4   3      428.35      431.18        9.14 o
  -2   4   3      557.60      533.00       11.70 o
  -1   4   3      127.50      118.24        2.72 o
   0   4   3      110.00      115.18        2.84 o
   1   4   3      115.60      124.49        2.84 o
   2   4   3      226.50      215.56        5.69 o
   3   4   3       15.75       18.54        1.27 o
   4   4   3      105.80      114.02        3.79 o
   5   4   3       81.85       85.84        3.86 o
   6   4   3       32.40       29.27        4.72 o
  -7   5   3       15.35       12.45        3.04 o
  -6   5   3      271.55      257.53       10.99 o
  -5   5   3       89.15       98.25        4.16 o
  -4   5   3      758.55      741.72       30.69 o
  -3   5   3      263.60      246.31        9.74 o
  -2   5   3     1075.40     1077.49       28.44 o
  -1   5   3       90.00       79.80        2.43 o
   0   5   3      648.05      674.76       16.89 o
   1   5   3     1009.75     1001.25       28.07 o
   2   5   3      193.60      202.20        5.04 o
   3   5   3      824.20      851.55       17.71 o
   4   5   3      181.00      182.12        5.78 o
   5   5   3       49.20       54.61        3.13 o
   6   5   3       10.00        9.86        3.72 o
  -7   6   3       45.35       44.41        4.67 o
  -6   6   3       85.05       94.18        5.32 o
  -5   6   3       75.60       77.77        4.68 o
  -4   6   3      148.20      133.62        6.44 o
  -3   6   3      503.90      472.78       11.81 o
  -2   6   3      200.35      186.15        5.11 o
  -1   6   3       72.50       73.68        1.98 o
   0   6   3       58.75       47.31        1.97 o
   1   6   3      151.70      141.78        5.20 o
   2   6   3      733.20      734.39       17.04 o
   3   6   3      148.00      145.70        4.22 o
   4   6   3      305.85      301.34        9.47 o
   5   6   3       74.95       71.82        5.13 o
   6   6   3       43.65       38.47        5.59 o
  -7   7   3       34.30       34.04        6.00 o
  -6   7   3       45.30       40.37        4.50 o
  -5   7   3      111.30      128.94        5.31 o
  -4   7   3      157.65      166.21        7.09 o
  -3   7   3      280.80      262.41        7.32 o
  -2   7   3      876.30      808.26       24.15 o
  -1   7   3      126.15      117.49        5.52 o
   0   7   3       98.85       99.54        3.29 o
   1   7   3      229.40      229.66        5.81 o
   2   7   3      214.05      209.53        6.73 o
   3   7   3      944.75      935.73       24.02 o
   4   7   3      302.70      307.74        9.97 o
   5   7   3        7.20        6.97        2.88 o
  -6   8   3      220.00      191.20       12.00 o
  -5   8   3      130.65      117.26        7.13 o
  -4   8   3      350.60      350.09        8.23 o
  -3   8   3     1094.25     1075.42       31.00 o
  -2   8   3      430.55      417.13       17.28 o
  -1   8   3      666.75      646.64       19.87 o
   0   8   3       50.60       47.15        2.59 o
   1   8   3       43.05       41.54        2.06 o
   2   8   3      356.70      337.46       14.09 o
   3   8   3      363.30      383.89       10.13 o
   4   8   3       67.60       72.80        2.94 o
   5   8   3       19.25       20.38        2.51 o
  -6   9   3       57.90       47.28        5.60 o
  -5   9   3      109.10      122.31        5.80 o
  -4   9   3      150.80      148.42        6.40 o
  -3   9   3      107.20      103.20        4.44 o
  -2   9   3     1025.10      988.60       32.70 o
  -1   9   3      299.65      300.29        9.02 o
   0   9   3       75.75       75.80        3.65 o
   1   9   3       14.90       15.94        2.06 o
   2   9   3       10.15       15.85        1.85 o
   3   9   3       76.10       68.75        3.29 o
   4   9   3       23.65       22.27        2.77 o
   5   9   3       62.10       71.82        4.56 o
  -6  10   3        8.80       11.25        5.00 o
  -5  10   3        4.30        4.30        3.20 o
  -4  10   3       31.20       40.18        2.00 o
  -3  10   3       74.50       75.35        3.20 o
  -2  10   3      583.00      530.36       18.80 o
  -1  10   3       47.90       44.06        2.50 o
   0  10   3      564.25      553.67       19.02 o
   1  10   3      210.25      211.94        6.62 o
   2  10   3      103.40      118.89        5.71 o
   3  10   3       47.60       48.29        3.81 o
   4  10   3      102.15      101.15        5.23 o
   5  10   3       18.60       22.82        4.10 o
  -5  11   3       14.85       14.27        3.16 o
  -4  11   3       93.10       80.90        4.20 o
  -3  11   3       26.20       33.14        2.70 o
  -2  11   3      169.10      185.56        7.10 o
  -1  11   3      385.40      367.48       17.30 o
   0  11   3      607.40      601.40       29.40 o
   1  11   3      899.50      886.98       39.10 o
   2  11   3       29.75       30.01        2.31 o
   3  11   3       15.75       14.63        2.30 o
   4  11   3       18.40       28.32        2.72 o
  -5  12   3       10.00       18.58        4.40 o
  -4  12   3       71.20       66.36        4.00 o
  -3  12   3      120.60      121.34        4.60 o
  -2  12   3       17.60       24.55        2.30 o
  -1  12   3      582.20      578.08       26.60 o
   1  12   3      332.30      301.89       13.98 o
   2  12   3      278.90      280.13       12.70 o
   3  12   3       22.45       26.21        2.84 o
   4  12   3        2.40        3.53        3.90 o
  -4  13   3        5.30        7.15        3.00 o
  -3  13   3      183.90      173.22        8.30 o
  -2  13   3       64.70       72.03        3.50 o
  -1  13   3       28.80       32.61        2.40 o
   0  13   3      150.40      150.11       10.50 o
   1  13   3      190.30      191.11       12.40 o
   2  13   3      142.95      130.92       10.37 o
   3  13   3        3.05        2.35        3.16 o
  -4  14   3       32.20       25.47        4.10 o
  -3  14   3       41.30       46.11        3.40 o
  -2  14   3      125.10      123.60        6.10 o
  -1  14   3       18.90       20.21        3.70 o
   0  14   3        1.60        2.46        3.50 o
   1  14   3       53.20       51.44        5.90 o
   2  14   3       -5.40        1.70        7.30 o
   3  14   3       44.50       53.27        6.50 o
  -3  15   3      164.10      188.66       10.50 o
  -2  15   3       48.80       56.39        6.60 o
  -1  15   3       47.40       52.55        8.40 o
   0  15   3       42.90       50.53        5.80 o
   1  15   3       28.10       27.36        5.60 o
   2  15   3        4.60        6.50        5.50 o
  -2  16   3       87.60       87.29        8.20 o
  -1  16   3       53.80       38.06       11.40 o
   0  16   3       75.70       89.28       12.20 o
  -7   0   4       -1.60        4.18        5.60 o
  -6   0   4      107.70      107.45        9.20 o
  -5   0   4       69.90       81.38        3.80 o
  -4   0   4      650.20      601.19       16.40 o
  -3   0   4      119.20      122.67        2.90 o
  -2   0   4       14.40       13.88        1.10 o
  -1   0   4       57.80       69.73        2.00 o
   0   0   4      221.30      243.24        5.00 o
   1   0   4      694.90      758.79       17.40 o
   2   0   4      350.70      324.82       13.10 o
   3   0   4        1.00        0.02        4.00 o
   4   0   4       61.90       50.07        3.80 o
   5   0   4        8.70        6.74        3.30 o
   6   0   4      215.50      181.38       19.20 o
  -7   1   4       31.55       30.48        4.45 o
  -6   1   4        5.45        7.23        1.43 o
  -5   1   4      200.10      194.01        6.82 o
  -4   1   4      836.90      821.90       18.31 o
  -3   1   4      370.90      382.95        6.70 o
  -2   1   4      817.50      739.10       16.42 o
  -1   1   4     3889.55     3766.91       58.85 o
   0   1   4      469.50      429.66        8.81 o
   1   1   4      304.25      307.88        5.76 o
   2   1   4      411.90      372.01        8.80 o
   3   1   4      277.60      276.38        6.76 o
   4   1   4       13.35       16.98        1.78 o
   5   1   4       15.70       18.97        2.58 o
   6   1   4        7.30        3.88        4.47 o
  -7   2   4       34.70       30.20        4.42 o
  -6   2   4       60.70       53.51        3.65 o
  -5   2   4      874.25      881.15       27.86 o
  -4   2   4      917.35      915.91       22.66 o
  -3   2   4     1334.30     1300.74       23.05 o
  -2   2   4      500.60      500.35        9.12 o
  -1   2   4      985.35      962.10       17.55 o
   0   2   4     1372.15     1370.09       25.11 o
   1   2   4      501.15      479.60        9.77 o
   2   2   4      506.90      515.46        9.94 o
   3   2   4      162.70      160.58        4.97 o
   4   2   4       12.65       16.09        1.74 o
   5   2   4       15.15       13.87        3.33 o
   6   2   4       61.85       67.59        7.57 o
  -7   3   4       46.00       40.43        5.59 o
  -6   3   4      109.00      118.57        5.95 o
  -5   3   4       78.95       77.93        3.86 o
  -4   3   4     1004.90     1009.82       37.42 o
  -3   3   4      335.55      346.37        6.49 o
  -2   3   4      179.40      176.77        3.69 o
  -1   3   4      876.65      899.07       18.52 o
   0   3   4     1138.75     1085.70       25.95 o
   1   3   4       35.55       29.43        1.61 o
   2   3   4        2.05        2.84        1.93 o
   3   3   4      348.80      331.08        9.47 o
   4   3   4      120.50      118.57        4.50 o
   5   3   4       21.65       22.31        3.59 o
  -7   4   4      323.45      313.44       19.17 o
  -6   4   4       53.50       54.01        4.90 o
  -5   4   4      584.60      592.56       22.21 o
  -4   4   4       10.95       14.84        2.12 o
  -3   4   4      106.25      100.25        2.73 o
  -2   4   4       21.70       22.50        1.10 o
  -1   4   4      441.35      447.73       10.54 o
   0   4   4       49.75       50.33        1.70 o
   1   4   4       23.60       25.80        1.24 o
   2   4   4        7.35        6.69        1.06 o
   3   4   4      522.75      508.20       13.33 o
   4   4   4       69.65       79.18        3.22 o
   5   4   4       33.35       34.11        4.09 o
  -7   5   4       18.80       18.98        5.90 o
  -6   5   4      567.40      504.97       24.30 o
  -5   5   4      631.90      619.88       35.87 o
  -4   5   4      137.25      161.81        3.53 o
  -3   5   4      344.75      343.70        7.12 o
  -2   5   4      355.50      345.61        7.07 o
  -1   5   4      321.10      304.94        8.59 o
   0   5   4       21.00       19.18        1.00 o
   1   5   4       36.35       35.65        1.25 o
   2   5   4      392.40      383.88        7.39 o
   3   5   4      228.35      230.46        6.32 o
   4   5   4       42.05       47.58        2.30 o
   5   5   4        9.05        7.44        3.49 o
  -7   6   4      126.10      128.36       15.20 o
  -6   6   4       55.30       52.99        5.30 o
  -5   6   4       34.60       33.46        3.36 o
  -4   6   4      473.60      479.38       12.91 o
  -3   6   4      124.15      130.53        3.04 o
  -2   6   4       21.85       22.00        1.10 o
  -1   6   4      141.10      140.74        3.59 o
   0   6   4      231.20      222.77        9.26 o
   1   6   4       17.15       20.83        1.46 o
   2   6   4      193.85      198.04        4.56 o
   3   6   4      102.70      100.38        3.54 o
   4   6   4       19.65       15.77        2.13 o
   5   6   4      109.90      108.94        8.74 o
  -6   7   4       67.90       75.04        6.50 o
  -5   7   4       34.70       34.33        2.63 o
  -4   7   4       45.90       44.24        2.07 o
  -3   7   4       62.70       67.65        2.00 o
  -2   7   4      615.70      576.33       16.97 o
  -1   7   4       92.70      105.62        5.05 o
   0   7   4        8.35        9.78        1.45 o
   1   7   4      126.40      119.99        4.35 o
   2   7   4      122.70      125.01        5.30 o
   3   7   4       90.90       88.29        3.74 o
   4   7   4      100.40       95.55        4.17 o
   5   7   4       25.00       22.12        6.30 o
  -6   8   4        5.45       10.00        2.50 o
  -5   8   4      550.50      502.00       17.87 o
  -4   8   4        8.20       12.80        1.30 o
  -3   8   4      694.90      710.93       17.02 o
  -2   8   4      405.35      397.23       11.40 o
  -1   8   4      350.60      332.72       11.59 o
   0   8   4      247.90      239.15        6.62 o
   1   8   4      154.70      165.19        5.40 o
   2   8   4      124.60      132.31        4.34 o
   3   8   4       35.85       33.06        3.07 o
   4   8   4       66.65       66.25        3.47 o
   5   8   4        1.60       12.84        3.90 o
  -6   9   4       78.40       81.13        5.57 o
  -5   9   4       37.50       52.11        3.37 o
  -4   9   4      383.70      370.13       12.80 o
  -3   9   4       22.30       23.54        1.87 o
  -2   9   4     1125.00     1154.65       44.81 o
  -1   9   4     1251.90     1208.49       41.81 o
   0   9   4      159.30      170.48        8.24 o
   1   9   4       94.20       95.92        4.60 o
   2   9   4      199.60      209.76        7.03 o
   3   9   4      121.00      113.78        9.90 o
   4   9   4       96.90       99.87        6.50 o
  -6  10   4       58.50       61.28        7.10 o
  -5  10   4       56.90       54.17        3.83 o
  -4  10   4       44.00       50.62        2.62 o
  -3  10   4      143.15      151.88        6.46 o
  -2  10   4      216.80      216.20        8.70 o
  -1  10   4      360.55      368.08       12.80 o
   0  10   4       36.60       50.01        8.30 o
   1  10   4      386.25      388.63       14.92 o
   2  10   4      483.40      463.99       20.01 o
   3  10   4      188.20      181.07        9.83 o
   4  10   4       70.60       71.09        6.60 o
  -5  11   4       61.40       54.60        8.10 o
  -4  11   4       28.80       29.99        3.20 o
  -3  11   4       10.00       14.72        2.30 o
  -2  11   4       42.90       48.56        3.70 o
  -1  11   4      163.40      175.33        9.00 o
   0  11   4      134.50      139.23        6.39 o
   1  11   4      602.40      598.92       20.65 o
   2  11   4       13.60       13.62        2.83 o
   3  11   4       14.70       17.16        3.80 o
   4  11   4       41.80       50.55        5.60 o
  -5  12   4       36.20       35.25        3.80 o
  -4  12   4        6.00        7.41        2.80 o
  -3  12   4       65.90       64.40        5.60 o
  -2  12   4       53.50       57.07        3.90 o
  -1  12   4       84.00       84.74        7.00 o
   0  12   4      217.30      214.46       17.50 o
   1  12   4      119.65      109.93        6.74 o
   2  12   4      103.35      102.47        8.16 o
   3  12   4        4.10        3.60        5.30 o
  -4  13   4       -4.60        5.73        5.30 o
  -3  13   4       63.60       53.35        7.10 o
  -2  13   4       12.20       11.01        4.30 o
  -1  13   4      266.20      260.92       18.60 o
   0  13   4      142.00      132.48        8.50 o
   1  13   4        4.15        6.44        2.79 o
   2  13   4       71.50       60.38       11.10 o
  -3  14   4       42.20       43.43        4.90 o
  -1  14   4        4.70        6.85        4.50 o
   0  14   4      106.20      100.35        8.70 o
   1  14   4        5.10        8.53        4.40 o
   2  14   4       35.60       44.11        8.40 o
  -2  15   4       48.40       62.45        7.00 o
  -1  15   4        6.80        4.27        4.60 o
   0  15   4       20.60       40.44        7.90 o
  -7   0   5       97.90       92.81       12.60 o
  -6   0   5      112.60      105.78        6.40 o
  -5   0   5       18.90       17.32        1.90 o
  -4   0   5       94.10      106.82        3.60 o
  -3   0   5      456.00      405.85       22.50 o
  -2   0   5       37.50       40.22        1.80 o
  -1   0   5        3.50        0.39        1.20 o
   0   0   5     1255.90     1217.52       26.70 o
   1   0   5      404.80      415.56       11.50 o
   2   0   5     1241.60     1143.87       53.30 o
   3   0   5       57.30       77.58        3.80 o
   4   0   5        5.40        9.79        3.90 o
   5   0   5       -6.50        0.04        5.20 o
  -7   1   5       30.80       34.89        4.14 o
  -6   1   5       44.55       42.50        2.75 o
  -5   1   5      147.25      143.15        4.07 o
  -4   1   5      379.95      376.42        8.50 o
  -3   1   5       82.95       90.74        2.74 o
  -2   1   5      359.45      362.53        9.67 o
  -1   1   5      296.45      293.77        5.41 o
   0   1   5     1149.95     1152.25       20.77 o
   1   1   5      591.60      579.14       12.87 o
   2   1   5      306.40      339.70       14.19 o
   3   1   5        4.45        7.83        1.60 o
   4   1   5       12.90       17.63        3.03 o
   5   1   5      269.10      234.45       20.28 o
  -7   2   5       90.20       95.11        5.45 o
  -6   2   5      131.45      135.73        5.10 o
  -5   2   5       29.65       36.29        3.20 o
  -4   2   5      524.00      485.30       11.35 o
  -3   2   5     1291.35     1258.85       30.38 o
  -2   2   5      438.10      432.10        8.68 o
  -1   2   5      769.40      702.93       12.13 o
   0   2   5      202.40      220.54        4.64 o
   1   2   5      800.50      784.48       16.44 o
   2   2   5      348.90      336.10       10.53 o
   3   2   5      196.15      203.94        6.68 o
   4   2   5       28.85       31.57        3.92 o
   5   2   5       23.50       20.11        4.44 o
  -7   3   5       30.70       35.11        3.75 o
  -6   3   5       60.35       57.87        4.33 o
  -5   3   5       35.30       38.08        2.43 o
  -4   3   5       58.30       64.70        2.23 o
  -3   3   5      188.20      173.60        4.46 o
  -2   3   5       86.90       89.81        2.30 o
  -1   3   5       56.75       55.69        2.04 o
   0   3   5      313.90      309.43        6.10 o
   1   3   5      252.80      255.70        6.44 o
   2   3   5      225.90      234.55        5.90 o
   3   3   5       68.25       84.26        3.19 o
   4   3   5       72.80       61.16        5.59 o
   5   3   5       74.80       59.11        7.35 o
  -7   4   5      105.35       98.87        6.78 o
  -6   4   5      188.65      193.63        9.89 o
  -5   4   5       56.80       45.99        3.78 o
  -4   4   5        9.05        9.52        1.38 o
  -3   4   5      197.90      180.98        5.08 o
  -2   4   5      966.80      952.39       18.49 o
  -1   4   5      193.70      182.36        4.49 o
   0   4   5       95.20      101.04        2.51 o
   1   4   5      426.35      436.14        9.88 o
   2   4   5       43.65       41.14        2.05 o
   3   4   5       89.55       93.49        3.15 o
   4   4   5      255.95      237.27       15.59 o
   5   4   5       12.50        8.78        4.70 o
  -6   5   5      305.60      284.62       13.89 o
  -5   5   5      244.25      250.03        7.92 o
  -4   5   5      356.65      368.51       10.80 o
  -3   5   5       85.15       69.86        2.58 o
  -2   5   5       78.95       77.42        2.33 o
  -1   5   5      304.40      297.43        6.59 o
   0   5   5      825.90      839.55       15.42 o
   1   5   5       56.05       59.18        1.94 o
   2   5   5      108.40      117.06        3.43 o
   3   5   5       44.25       41.39        2.57 o
   4   5   5       15.00       12.68        3.85 o
  -6   6   5      124.95      120.00        6.76 o
  -5   6   5       60.95       75.02        3.19 o
  -4   6   5      148.25      148.52        4.36 o
  -3   6   5     1153.35     1113.06       30.43 o
  -2   6   5      559.60      543.49       13.02 o
  -1   6   5      322.05      334.33        6.61 o
   0   6   5      412.40      390.17       10.37 o
   1   6   5      818.55      798.99       25.15 o
   2   6   5        5.10        4.87        1.46 o
   3   6   5       23.80       24.40        2.30 o
   4   6   5       45.40       38.71        4.17 o
  -6   7   5       72.80       72.78        5.00 o
  -5   7   5       34.30       36.42        2.66 o
  -4   7   5      243.05      227.95        7.82 o
  -3   7   5       87.10       82.25        2.97 o
  -2   7   5        2.40        3.17        1.28 o
  -1   7   5       21.95       23.52        1.44 o
   0   7   5      315.15      323.59        7.47 o
   1   7   5      313.10      297.06        8.84 o
   2   7   5       60.45       62.34        3.26 o
   3   7   5       43.65       40.49        3.16 o
   4   7   5       42.80       38.01        5.40 o
  -6   8   5       11.65       14.79        3.28 o
  -5   8   5       -0.30        2.07        1.91 o
  -4   8   5       10.65        9.70        1.61 o
  -3   8   5      320.40      311.87        7.86 o
  -2   8   5      624.05      596.95       16.28 o
  -1   8   5       44.00       44.72        1.95 o
   0   8   5      206.20      198.23        7.70 o
   1   8   5       68.75       68.58        3.79 o
   2   8   5      180.95      183.51        6.44 o
   3   8   5        8.40       16.84        6.10 o
   4   8   5       32.60       35.52        6.20 o
  -5   9   5        9.60        6.55        2.87 o
  -4   9   5       64.15       71.37        3.25 o
  -3   9   5      104.45      105.60        3.66 o
  -2   9   5      446.25      442.07       17.07 o
  -1   9   5      259.30      253.73        9.69 o
   0   9   5       99.05      104.79        3.88 o
   1   9   5       88.10       95.39        4.14 o
   2   9   5      196.15      183.44        7.79 o
   3   9   5       25.00       23.47        4.90 o
  -5  10   5      139.10      139.44        8.50 o
  -4  10   5      165.95      154.90        8.91 o
  -3  10   5      266.80      268.70       12.37 o
  -2  10   5       23.95       29.39        3.22 o
  -1  10   5      114.90      121.83        8.00 o
   0  10   5       90.25       92.90        5.35 o
   1  10   5       63.20       59.65        4.74 o
   2  10   5      155.55      164.45        7.74 o
   3  10   5      271.30      290.27       13.00 o
  -5  11   5       80.10       81.27        5.90 o
  -4  11   5       40.50       41.53        4.30 o
  -3  11   5       61.90       62.37        3.40 o
  -2  11   5       97.70       93.73        5.80 o
  -1  11   5       51.40       53.15        6.20 o
   0  11   5       69.90       78.36        5.10 o
   1  11   5       56.20       60.97        4.94 o
   2  11   5      101.00      106.72       11.70 o
   3  11   5       89.10       72.27       12.40 o
  -4  12   5      117.80      121.78       13.40 o
  -3  12   5        3.90        5.40        6.40 o
  -2  12   5       45.30       50.89        4.30 o
  -1  12   5       30.80       34.11        5.10 o
   0  12   5        3.60        6.96        4.30 o
   1  12   5       19.90       27.79        4.44 o
   2  12   5      150.40      167.88       20.80 o
  -3  13   5       -9.20        3.68        4.20 o
  -2  13   5        6.80        7.25        4.90 o
  -1  13   5        3.80       13.67        4.80 o
   0  13   5       45.70       43.48        6.20 o
   1  13   5       59.20       69.37        7.20 o
  -2  14   5       69.00       90.36        8.90 o
  -1  14   5       13.40       18.85        5.20 o
   0  14   5       15.40       21.59        4.70 o
  -5   0   6        0.50        1.26        3.96 o
  -4   0   6       29.00       28.50        2.30 o
  -3   0   6       20.90       30.01        1.90 o
  -2   0   6       -0.90        0.02        2.66 o
  -1   0   6      259.90      219.56        6.70 o
   0   0   6       72.60       71.25        3.90 o
   1   0   6     1843.80     1713.62       64.80 o
   2   0   6       11.30       13.95        3.50 o
   3   0   6       16.00       14.02        6.00 o
   4   0   6      100.00       79.52       13.10 o
  -6   1   6       65.80       68.01        4.74 o
  -5   1   6      159.40      154.32        6.83 o
  -4   1   6      295.10      294.21        9.82 o
  -3   1   6      484.45      479.55       13.08 o
  -2   1   6      163.40      175.81        4.67 o
  -1   1   6      226.95      237.62        5.21 o
   0   1   6      500.05      496.41       11.99 o
   1   1   6        6.80        6.23        1.83 o
   2   1   6      217.60      205.05        9.28 o
   3   1   6       27.05       24.01        4.17 o
   4   1   6       41.00       41.73        5.43 o
  -6   2   6      146.45      143.28        7.80 o
  -5   2   6       11.95       14.07        1.90 o
  -4   2   6       57.55       52.71        2.50 o
  -3   2   6      303.75      316.51        7.39 o
  -2   2   6      405.90      382.68        8.60 o
  -1   2   6      376.60      372.54       11.18 o
   0   2   6       75.50       76.48        2.60 o
   1   2   6       88.45       95.11        3.40 o
   2   2   6       54.75       54.31        3.54 o
   3   2   6       70.40       59.92        5.94 o
   4   2   6       58.50       56.32        6.50 o
  -6   3   6      111.90      122.46        7.89 o
  -5   3   6      249.90      245.64       12.79 o
  -4   3   6       30.60       28.88        1.84 o
  -3   3   6       29.25       24.06        1.63 o
  -2   3   6      550.75      573.37       12.07 o
  -1   3   6       17.45       15.09        1.28 o
   0   3   6      331.50      327.77        7.04 o
   1   3   6      252.10      247.32        7.24 o
   2   3   6      141.15      129.01        5.51 o
   3   3   6       31.35       30.03        4.21 o
   4   3   6        8.30       10.55        3.94 o
  -6   4   6       14.60       14.57        3.50 o
  -5   4   6       76.35       69.65        3.72 o
  -4   4   6       66.80       64.14        3.28 o
  -3   4   6      103.50      118.49        3.88 o
  -2   4   6       15.65       13.59        1.52 o
  -1   4   6      775.00      768.57       20.98 o
   0   4   6       14.60       18.97        1.45 o
   1   4   6        8.65       14.01        1.52 o
   2   4   6       18.45       17.29        2.30 o
   3   4   6        2.50        1.62        2.91 o
   4   4   6      145.20      136.96       18.80 o
  -6   5   6       25.80       27.76        4.80 o
  -5   5   6       51.45       62.78        4.86 o
  -4   5   6       52.50       58.89        2.51 o
  -3   5   6      182.60      171.19        5.56 o
  -2   5   6      515.00      482.21       13.59 o
  -1   5   6        3.95        2.97        1.88 o
   0   5   6      726.30      712.70       15.51 o
   1   5   6      251.75      239.86        7.64 o
   2   5   6       37.15       44.23        2.93 o
   3   5   6      154.85      135.87        9.51 o
   4   5   6       46.50       59.44        7.60 o
  -6   6   6       30.30       31.05        3.77 o
  -5   6   6       15.10       15.83        2.59 o
  -4   6   6       55.60       63.95        2.83 o
  -3   6   6       15.85       15.06        1.66 o
  -2   6   6       73.65       69.75        3.80 o
  -1   6   6      397.10      398.29       11.79 o
   0   6   6       72.65       80.34        2.48 o
   1   6   6      273.75      260.39        8.64 o
   2   6   6       38.65       42.68        2.25 o
   3   6   6        6.90        6.83        7.60 o
  -5   7   6       31.65       36.16        5.01 o
  -4   7   6       35.50       34.20        2.87 o
  -3   7   6      110.10      117.90        3.96 o
  -2   7   6      469.10      435.89       14.85 o
  -1   7   6       60.45       59.34        2.46 o
   0   7   6      201.70      203.53        6.55 o
   1   7   6       79.10       79.65        5.15 o
   2   7   6      185.00      175.73        9.80 o
   3   7   6       42.90       35.71        8.90 o
  -5   8   6       12.20       12.46        2.52 o
  -4   8   6       74.05       67.48        4.00 o
  -3   8   6       23.40       22.27        2.02 o
  -2   8   6       63.50       62.95        2.94 o
  -1   8   6      324.35      311.38       10.28 o
   0   8   6      121.60      119.17        5.60 o
   1   8   6      106.30      102.19        6.00 o
   2   8   6       59.70       56.35        5.10 o
   3   8   6       51.70       58.95        9.70 o
  -5   9   6       87.00       97.09        8.50 o
  -4   9   6       13.20       18.92        2.27 o
  -3   9   6      129.70      126.45        5.05 o
  -2   9   6      148.60      142.16        7.15 o
  -1   9   6      350.90      344.07       14.50 o
   0   9   6       14.20       17.78        2.50 o
   1   9   6        4.60        1.35        3.50 o
   2   9   6       36.70       44.57        3.90 o
  -4  10   6      110.00      140.68       17.80 o
  -3  10   6      126.45      134.25        8.49 o
  -2  10   6      160.80      147.58        8.70 o
  -1  10   6      109.60      115.65        9.90 o
   0  10   6       75.80       80.06        7.20 o
   1  10   6       48.40       55.97        5.50 o
   2  10   6       81.20       97.90       13.40 o
  -4  11   6      358.80      416.24       26.20 o
  -3  11   6      140.10      149.02       11.70 o
  -2  11   6       66.10       70.12        5.20 o
  -1  11   6       12.10       11.66        4.60 o
   0  11   6       14.10        8.43        8.40 o
   1  11   6        6.70       10.05        4.60 o
  -3  12   6       98.40      126.26        9.40 o
  -2  12   6       17.20       14.55        4.30 o
  -1  12   6       34.90       33.45        5.40 o
   0  12   6       18.30       21.11        4.50 o
  -6   0   7      187.70      192.22       20.10 o
  -4   0   7       18.20       23.75        2.90 o
  -3   0   7       15.20       11.07        2.10 o
  -2   0   7      101.10       98.01        4.10 o
  -1   0   7       57.20       66.72        4.50 o
   0   0   7       23.90       21.97        3.20 o
   1   0   7       17.90       25.00        5.90 o
   3   0   7      116.60      100.89       13.90 o
  -6   1   7       16.65       11.42        4.62 o
  -5   1   7      214.10      177.64       14.00 o
  -4   1   7       46.35       50.07        2.62 o
  -3   1   7      149.50      150.90        5.14 o
  -2   1   7        3.20        5.17        2.70 o
  -1   1   7      150.35      143.49        4.14 o
   0   1   7       25.55       26.08        1.98 o
   1   1   7       84.70       78.64        6.26 o
   2   1   7      159.10      150.62       22.20 o
   3   1   7        2.15        3.15        3.96 o
  -5   2   7       18.75       17.84        3.21 o
  -4   2   7       36.90       43.05        2.30 o
  -3   2   7       46.30       50.99        2.79 o
  -2   2   7       95.35      104.73        3.36 o
  -1   2   7       14.25       15.33        1.63 o
   0   2   7       17.90       16.29        1.91 o
   1   2   7      106.25       87.55        7.48 o
   2   2   7       46.70       50.20        7.40 o
   3   2   7        3.80        2.09        4.46 o
  -5   3   7        9.45       11.31        3.54 o
  -4   3   7       77.85       91.58        3.89 o
  -3   3   7       59.40       52.99        2.69 o
  -2   3   7      274.65      251.01        8.52 o
  -1   3   7       28.10       38.71        2.09 o
   0   3   7        9.35       10.80        1.85 o
   1   3   7       11.60       15.80        2.76 o
   2   3   7       14.70       18.75        4.50 o
   3   3   7       19.80       16.51        7.10 o
  -5   4   7       16.05       20.01        3.73 o
  -4   4   7       38.85       42.31        3.21 o
  -3   4   7      111.10      109.62        4.64 o
  -2   4   7       13.90       20.51        2.06 o
  -1   4   7      119.50      131.12        4.56 o
   0   4   7       76.30       78.87        5.16 o
   1   4   7       33.15       33.59        2.90 o
   2   4   7       15.05       13.71        4.52 o
  -5   5   7       40.70       40.27        6.20 o
  -4   5   7       14.15       14.02        2.59 o
  -3   5   7      126.95      123.51        5.47 o
  -2   5   7       14.00       11.48        2.02 o
  -1   5   7       50.90       53.22        3.18 o
   0   5   7       77.75       74.56        4.00 o
   1   5   7       19.80       23.30        2.48 o
   2   5   7       -4.10        5.29        4.90 o
  -5   6   7       28.00       30.82        4.51 o
  -4   6   7       21.25       26.30        4.22 o
  -3   6   7       32.00       34.89        2.73 o
  -2   6   7       19.60       21.13        2.20 o
  -1   6   7        7.30        9.16        1.70 o
   0   6   7       19.30       21.24        2.25 o
   1   6   7       36.30       40.40        4.10 o
   2   6   7        7.50       20.55        8.50 o
  -4   7   7       19.45       18.49        2.98 o
  -3   7   7       -1.70        2.42        1.94 o
  -2   7   7        8.70       10.28        2.23 o
  -1   7   7       13.75       20.94        2.62 o
   0   7   7       44.90       47.63        4.70 o
   1   7   7        1.90        4.77        4.00 o
   2   7   7       69.00       76.55       11.40 o
  -4   8   7        1.15        2.18        3.85 o
  -3   8   7       89.10       86.20        7.06 o
  -2   8   7       31.85       30.08        3.26 o
  -1   8   7       53.00       48.97        6.50 o
   0   8   7       53.70       60.57        5.00 o
   1   8   7       34.80       37.34        6.30 o
  -3   9   7       78.35       82.63        6.52 o
  -2   9   7      185.45      203.50       11.88 o
  -1   9   7      303.70      277.18       20.50 o
   0   9   7       29.90       30.07        5.50 o
   1   9   7       28.60       31.94        6.00 o
  -2  10   7        5.20        7.96        4.10 o
  -1  10   7       26.10       30.37        6.20 o
   0  10   7      191.50      200.53       14.00 o
  -4   0   8      377.00      342.10       45.30 o
  -3   0   8       35.00       35.90        3.30 o
  -2   0   8        2.20        0.20        6.80 o
  -1   0   8      152.00      142.95       11.50 o
   0   0   8        0.30        1.68        4.60 o
  -4   1   8       94.95      100.70        7.68 o
  -3   1   8       19.25       24.28        2.44 o
  -2   1   8      141.20      134.32        6.89 o
  -1   1   8       12.75       15.02        2.76 o
   0   1   8      107.20       97.73        7.05 o
   1   1   8       30.40       33.74        5.19 o
  -4   2   8        5.35        0.91        3.02 o
  -3   2   8       36.75       41.10        3.41 o
  -2   2   8        7.05        9.05        2.10 o
  -1   2   8      103.95      112.88        5.28 o
   0   2   8       -3.70        3.84        4.25 o
   1   2   8       43.80       49.29        8.00 o
  -4   3   8        9.40       12.41        4.01 o
  -3   3   8       17.65       18.22        2.89 o
  -2   3   8       49.95       47.86        3.96 o
  -1   3   8       38.05       28.95        3.80 o
   0   3   8        7.75       11.04        3.66 o
   1   3   8       37.10       48.87        9.70 o
  -4   4   8       -0.05        1.12        3.76 o
  -3   4   8       43.65       55.76        3.69 o
  -2   4   8      131.60      131.19        9.97 o
  -1   4   8        7.85        5.74        3.26 o
   0   4   8       27.40       24.28        4.53 o
   1   4   8       99.20       92.69       13.10 o
  -4   5   8       88.45       83.60        8.57 o
  -3   5   8       40.40       44.34        4.32 o
  -2   5   8       34.95       36.77        4.62 o
  -1   5   8       21.60       23.28        3.87 o
   0   5   8       21.10       21.98        5.70 o
  -3   6   8      110.40      110.67        9.52 o
  -2   6   8      210.95      209.24       13.83 o
  -1   6   8        6.50        8.09        4.80 o
   0   6   8       45.20       37.95        6.90 o
  -2   7   8       16.15       22.93        4.32 o
  -1   7   8       88.60       97.52        7.50 o
